# Supplementary material for: Discovery of Staphylococcus aureus Adhesion Inhibitors by Automated Imaging and Their Characterization in a Mouse Model of Persistent Nasal Colonization
Source: Microorganisms. 2021 Mar 18;9(3):631. doi: 10.3390/microorganisms9030631 (PMC8002927; doi:10.3390/microorganisms9030631)
Supplement: Supplementary file 1 [file microorganisms-09-00631-s001.zip]

Archive with 2 entries (2 files):
- microorganisms_1114982_supplementary figures_revision.docx
- microorganisms_1114982_Supplementary Tables1-3_revision.docx
